# Supplementary material for: Comparison of Endoscopic Submucosal Dissection and Radical Surgery for Early Gastric Cancer in Remnant Stomach
Source: J Clin Med. 2022 Sep 14;11(18):5403. doi: 10.3390/jcm11185403 (PMC9503103; doi:10.3390/jcm11185403)
Supplement: Supplementary file 1 [file jcm-11-05403-s001.zip]

Archive with 1 entries (1 files):
- jcm-1901400-supplementary.pdf
